# Supplementary material for: ﻿Identification of two new species of Mecistocephalus (Chilopoda, Geophilomorpha, Mecistocephalidae) from southern China and the re-description of Mecistocephalussmithii Pocock, 1895
Source: Zookeys. 2024 Nov 13;1218:1–23. doi: 10.3897/zookeys.1218.130709 (PMC11579650; doi:10.3897/zookeys.1218.130709)
Supplement: XML Treatment for Mecistocephalus [file zookeys.1218.130709-treatment1.xml]

<!DOCTYPE tp:taxon-treatment
  PUBLIC "-//TaxonX//DTD Taxonomic Treatment Publishing DTD v0 20100105//EN" "tax-treatment-NSO.dtd">
<tp:taxon-treatment xmlns:tp="http://www.plazi.org/taxpub"><tp:treatment-meta><kwd-group><label>Taxon classification</label><kwd>
                <named-content content-type="kingdom">Animalia</named-content>
              </kwd><kwd>
                <named-content content-type="order">Geophilomorpha</named-content>
              </kwd><kwd>
                <named-content content-type="family">Mecistocephalidae</named-content>
              </kwd></kwd-group><mixed-citation publication-type="journal"><person-group><name><surname>Pan</surname><given-names>Yang-Yang</given-names></name><name><surname>Fan</surname><given-names>Jia-Bo</given-names></name><name><surname>You</surname><given-names>Chun-Xue</given-names></name><name><surname>Jiang</surname><given-names>Chao</given-names></name></person-group><article-title>﻿Identification of two new species of <italic><tp:taxon-name><tp:taxon-name-part taxon-name-part-type="genus" reg="Mecistocephalus">Mecistocephalus</tp:taxon-name-part></tp:taxon-name></italic> (<tp:taxon-name><tp:taxon-name-part taxon-name-part-type="class">Chilopoda</tp:taxon-name-part></tp:taxon-name>, <tp:taxon-name><tp:taxon-name-part taxon-name-part-type="order">Geophilomorpha</tp:taxon-name-part></tp:taxon-name>, <tp:taxon-name><tp:taxon-name-part taxon-name-part-type="family">Mecistocephalidae</tp:taxon-name-part></tp:taxon-name>) from southern China and the re-description of <italic><tp:taxon-name><tp:taxon-name-part taxon-name-part-type="genus" reg="Mecistocephalus">Mecistocephalus</tp:taxon-name-part><tp:taxon-name-part taxon-name-part-type="species" reg="smithii">smithii</tp:taxon-name-part></tp:taxon-name></italic> Pocock, 1895</article-title><source>Zookeys</source><day>13</day><month>11</month><year>2024</year><volume>1218</volume><fpage>1</fpage><lpage>23</lpage><pub-id pub-id-type="doi">10.3897/zookeys.1218.130709</pub-id></mixed-citation></tp:treatment-meta><tp:nomenclature><label>﻿Genus</label><tp:taxon-name>
              <object-id xmlns:xlink="http://www.w3.org/1999/xlink" content-type="arpha" xlink:type="simple">88047F60-283E-520F-BDE5-7B15E4FF76D0</object-id>
              <tp:taxon-name-part taxon-name-part-type="genus" reg="Mecistocephalus">Mecistocephalus</tp:taxon-name-part>
            </tp:taxon-name><tp:taxon-authority>Newport, 1843</tp:taxon-authority></tp:nomenclature><tp:treatment-sec sec-type="diagnosis" id="SECID0EPRBG"><title>Diagnosis.</title><p>Mecistocephalids with at least 45 leg-bearing segments. Two clypeal plagulae, separated by a mid-longitudinal stripe. Spiculum usually present. Buccae with setae at least in the posterior half. Posterior alae of the labrum smooth. Coxosternum of the first maxillae divided, with a mid-longitudinal suture. Coxosternum of the second maxillae undivided; groove from the metameric pore reaching the lateral margin of the coxosternum. Telopodites of the second maxillae well developed, overreaching those of the first maxillae; pretarsus present. Forcipular trochanteroprefemur with a distal tooth and often with another tooth at approximately mid-length. Sternal sulcus of trunk segments furcate or not. Last leg-bearing segment: Coxopleura usually without a macropore distinct from other pores; legs usually as slender in males as in females, with or without one or two short apical spines (<xref ref-type="bibr" rid="B30">Uliana et al. 2007</xref>).</p></tp:treatment-sec><ref-list><ref id="B30"><mixed-citation xmlns:xlink="http://www.w3.org/1999/xlink" xlink:type="simple"><person-group><name name-style="western"><surname>Uliana</surname><given-names>M</given-names></name><name name-style="western"><surname>Bonato</surname><given-names>L</given-names></name><name name-style="western"><surname>Minelli</surname><given-names>A</given-names></name></person-group> (<year>2007</year>) <article-title>The <tp:taxon-name><tp:taxon-name-part taxon-name-part-type="family">Mecistocephalidae</tp:taxon-name-part></tp:taxon-name> of the Japanese and Taiwanese islands (<tp:taxon-name><tp:taxon-name-part taxon-name-part-type="class">Chilopoda</tp:taxon-name-part></tp:taxon-name>: <tp:taxon-name><tp:taxon-name-part taxon-name-part-type="order">Geophilomorpha</tp:taxon-name-part></tp:taxon-name>).</article-title><source>Zootaxa</source><volume>1396</volume>: <fpage>56</fpage>–<lpage>59</lpage>. <ext-link xlink:href="10.11646/zootaxa.1396.1.1" ext-link-type="doi" xlink:type="simple">https://doi.org/10.11646/zootaxa.1396.1.1</ext-link></mixed-citation></ref></ref-list></tp:taxon-treatment>
