# Supplementary material for: ﻿Identification of two new species of Mecistocephalus (Chilopoda, Geophilomorpha, Mecistocephalidae) from southern China and the re-description of Mecistocephalussmithii Pocock, 1895
Source: Zookeys. 2024 Nov 13;1218:1–23. doi: 10.3897/zookeys.1218.130709 (PMC11579650; doi:10.3897/zookeys.1218.130709)
Supplement: XML Treatment for Mecistocephalus chuensis [file zookeys.1218.130709-treatment2.xml]

<!DOCTYPE tp:taxon-treatment
  PUBLIC "-//TaxonX//DTD Taxonomic Treatment Publishing DTD v0 20100105//EN" "tax-treatment-NSO.dtd">
<tp:taxon-treatment xmlns:tp="http://www.plazi.org/taxpub"><tp:treatment-meta><kwd-group><label>Taxon classification</label><kwd>
                <named-content content-type="kingdom">Animalia</named-content>
              </kwd><kwd>
                <named-content content-type="order">Geophilomorpha</named-content>
              </kwd><kwd>
                <named-content content-type="family">Mecistocephalidae</named-content>
              </kwd></kwd-group><mixed-citation publication-type="journal"><person-group><name><surname>Pan</surname><given-names>Yang-Yang</given-names></name><name><surname>Fan</surname><given-names>Jia-Bo</given-names></name><name><surname>You</surname><given-names>Chun-Xue</given-names></name><name><surname>Jiang</surname><given-names>Chao</given-names></name></person-group><article-title>﻿Identification of two new species of <italic><tp:taxon-name><tp:taxon-name-part taxon-name-part-type="genus" reg="Mecistocephalus">Mecistocephalus</tp:taxon-name-part></tp:taxon-name></italic> (<tp:taxon-name><tp:taxon-name-part taxon-name-part-type="class">Chilopoda</tp:taxon-name-part></tp:taxon-name>, <tp:taxon-name><tp:taxon-name-part taxon-name-part-type="order">Geophilomorpha</tp:taxon-name-part></tp:taxon-name>, <tp:taxon-name><tp:taxon-name-part taxon-name-part-type="family">Mecistocephalidae</tp:taxon-name-part></tp:taxon-name>) from southern China and the re-description of <italic><tp:taxon-name><tp:taxon-name-part taxon-name-part-type="genus" reg="Mecistocephalus">Mecistocephalus</tp:taxon-name-part><tp:taxon-name-part taxon-name-part-type="species" reg="smithii">smithii</tp:taxon-name-part></tp:taxon-name></italic> Pocock, 1895</article-title><source>Zookeys</source><day>13</day><month>11</month><year>2024</year><volume>1218</volume><fpage>1</fpage><lpage>23</lpage><pub-id pub-id-type="doi">10.3897/zookeys.1218.130709</pub-id></mixed-citation></tp:treatment-meta><tp:nomenclature><label>﻿</label><tp:taxon-name>
              <object-id xmlns:xlink="http://www.w3.org/1999/xlink" content-type="arpha" xlink:type="simple">123FE343-C5CC-500D-BB00-E5FECECCD806</object-id>
              <tp:taxon-name-part taxon-name-part-type="genus" reg="Mecistocephalus">Mecistocephalus</tp:taxon-name-part>
              <tp:taxon-name-part taxon-name-part-type="species" reg="chuensis">chuensis</tp:taxon-name-part>
              <object-id xmlns:xlink="http://www.w3.org/1999/xlink" content-type="zoobank" xlink:type="simple">https://zoobank.org/CBECBDD2-1928-49AB-ADAA-859E4D7D74AA</object-id>
            </tp:taxon-name><tp:taxon-authority>Jiang &amp; You</tp:taxon-authority><tp:taxon-status xmlns:xlink="http://www.w3.org/1999/xlink" xlink:type="simple">sp. nov.</tp:taxon-status><xref ref-type="fig" rid="F3">Figs 3</xref><xref ref-type="fig" rid="F4">, 4</xref></tp:nomenclature><tp:treatment-sec sec-type="material" id="SECID0EMTBG"><title>Material examined.</title><p><bold><italic>Holotype</italic>.</bold> • ♂; (<named-content xmlns:xlink="http://www.w3.org/1999/xlink" content-type="dwc:institutional_code" xlink:title="National Resource Center for Chinese Materia Medica, China Academy of Chinese Medical Sciences" xlink:href="http://grbio.org/institution/chinese-academy-traditional-medicine" xlink:type="simple">CMMI</named-content> 20210409134); <bold>China, Hubei Province</bold>, Jingshan County, Kongshandong Scenic Area; <named-content xmlns:xlink="http://www.w3.org/1999/xlink" content-type="dwc:verbatimCoordinates" xlink:type="simple"><named-content content-type="geo-json" specific-use="{&#34;type&#34;:&#34;Point&#34;,&#34;coordinates&#34;:[113.037700,30.973500]}" id="NCID0EAUBG" xlink:type="simple">30.9735°N, 113.0377°E</named-content></named-content>; 110 m a.s.l.; 9 Apr. 2021; coll. Tianyun Chen &amp; Zhidong Wang. <bold><italic>Paratypes</italic>.</bold> • 2 ♂♂, 2 ♀♀; (<named-content xmlns:xlink="http://www.w3.org/1999/xlink" content-type="dwc:institutional_code" xlink:title="National Resource Center for Chinese Materia Medica, China Academy of Chinese Medical Sciences" xlink:href="http://grbio.org/institution/chinese-academy-traditional-medicine" xlink:type="simple">CMMI</named-content> 20210409130−133); same data as holotype. • 1 ♂, 7 ♀♀; (<named-content xmlns:xlink="http://www.w3.org/1999/xlink" content-type="dwc:institutional_code" xlink:title="National Resource Center for Chinese Materia Medica, China Academy of Chinese Medical Sciences" xlink:href="http://grbio.org/institution/chinese-academy-traditional-medicine" xlink:type="simple">CMMI</named-content> 20210408121−20210408124, -129, -131, -132, -134); <bold>Hubei Province, Wuhan</bold>, Ma’anshan Forest Park; <named-content xmlns:xlink="http://www.w3.org/1999/xlink" content-type="dwc:verbatimCoordinates" xlink:type="simple"><named-content content-type="geo-json" specific-use="{&#34;type&#34;:&#34;Point&#34;,&#34;coordinates&#34;:[114.439400,30.514600]}" id="NCID0EWUBG" xlink:type="simple">30.5146°N, 114.4394°E</named-content></named-content>; 110 m a.s.l.; 8 Apr. 2021; coll. Tianyun Chen &amp; Zhidong Wang. • 1 ♀ (<named-content xmlns:xlink="http://www.w3.org/1999/xlink" content-type="dwc:institutional_code" xlink:title="National Resource Center for Chinese Materia Medica, China Academy of Chinese Medical Sciences" xlink:href="http://grbio.org/institution/chinese-academy-traditional-medicine" xlink:type="simple">CMMI</named-content> 202100121008); <bold>Hunan Province</bold>, <bold>Hengyang</bold>, Chuanshan Ave; <named-content xmlns:xlink="http://www.w3.org/1999/xlink" content-type="dwc:verbatimCoordinates" xlink:type="simple"><named-content content-type="geo-json" specific-use="{&#34;type&#34;:&#34;Point&#34;,&#34;coordinates&#34;:[114.439400,30.514600]}" id="NCID0EGVBG" xlink:type="simple">30.5146°N, 114.4394°E</named-content></named-content>; 120 m a.s.l.; 12 Jan. 2021; coll. Chao Jiang.</p></tp:treatment-sec><tp:treatment-sec sec-type="diagnosis" id="SECID0ELVBG"><title>Diagnosis.</title><p>A <italic><tp:taxon-name><tp:taxon-name-part taxon-name-part-type="genus" reg="Mecistocephalus">Mecistocephalus</tp:taxon-name-part></tp:taxon-name></italic> species with 49 leg pairs. Head length-to-width ratio 1.77, each side of clypeus with five or six smooth insulae, clypeal ratio (areolate part/ non-areolate part) of 1.22, sensilla on plagulae absent, posterior 1/2 of cephalic pleurite bearing a group of setae, forcipular cerrus composed of two paramedian rows of setae, mandible with ~ 8 well-developed lamellae, and first lamella with seven teeth. Sternal sulcus furcated at an obtuse angle.</p></tp:treatment-sec><tp:treatment-sec sec-type="description" id="SECID0EYVBG"><title>Description.</title><p><bold><italic>Holotype</italic></bold> (<named-content xmlns:xlink="http://www.w3.org/1999/xlink" content-type="dwc:institutional_code" xlink:title="National Resource Center for Chinese Materia Medica, China Academy of Chinese Medical Sciences" xlink:href="http://grbio.org/institution/chinese-academy-traditional-medicine" xlink:type="simple">CMMI</named-content> 20210409134).</p><p>Body length: 58 mm; posterior part slightly slender. Head and forcipular segment dark red in color; remainder yellow.</p><p><bold><italic>Cephalic plate</italic></bold> (Fig. <xref ref-type="fig" rid="F3">3A−C</xref>): sub-rectangular, length-to-width ratio of 1.77; lateral margins slightly convergent backward, strongly convergent backward at proximal three-fourths, maximum width 2.88 mm; transverse suture protrudes to the back edge of the cephalic plate in an arc; two or three setae in the anterior of back side, punctate depressions interspersed throughout. Antennae 5.3 × as long as the head width. Apical sensilla ~ 8 μm long.</p><fig id="F3" position="float" orientation="portrait"><object-id xmlns:xlink="http://www.w3.org/1999/xlink" content-type="doi" xlink:type="simple">10.3897/zookeys.1218.130709.figure3</object-id><object-id xmlns:xlink="http://www.w3.org/1999/xlink" content-type="arpha" xlink:type="simple">EE437806-055E-55FE-A4DC-17CC41670970</object-id><label>Figure 3.</label><caption><p><italic><tp:taxon-name><tp:taxon-name-part taxon-name-part-type="genus" reg="Mecistocephalus">Mecistocephalus</tp:taxon-name-part><tp:taxon-name-part taxon-name-part-type="species" reg="chuensis">chuensis</tp:taxon-name-part></tp:taxon-name></italic> Jiang &amp; You, sp. nov., holotype (<named-content xmlns:xlink="http://www.w3.org/1999/xlink" content-type="dwc:institutional_code" xlink:title="National Resource Center for Chinese Materia Medica, China Academy of Chinese Medical Sciences" xlink:href="http://grbio.org/institution/chinese-academy-traditional-medicine" xlink:type="simple">CMMI</named-content> 20210409134) <bold>A</bold> anterior part of body, dorsal view (right antenna not drawn) <bold>B</bold> anterior part of body, ventral view (right antenna not drawn) <bold>C</bold> cephalic plate, dorsal view <bold>D</bold> anterior part of head, ventral view (maxillae removed) <bold>E</bold> cephalic plate, ventral view (maxillae removed) <bold>F</bold> mandible <bold>G</bold> maxillae and inner illustration shows the telopodite article III of the second maxillae, ventral view (right telopodite of the second maxillae removed) Part of areolation not drawn. Scale bars: 20 μm (<bold>F</bold>); 1 mm (<bold>A−E, G</bold>).</p></caption><graphic xmlns:xlink="http://www.w3.org/1999/xlink" xlink:href="zookeys-1218-001_article-130709__-g003.jpg" position="float" orientation="portrait" xlink:type="simple" id="oo_1173651.jpg"><uri content-type="original_file" xlink:type="simple">https://binary.pensoft.net/fig/1173651</uri></graphic></fig><p><bold><italic>Clypeus</italic></bold> (Fig. <xref ref-type="fig" rid="F3">3D</xref>): clypeal ratio (areolate part/ non-areolate part) ~ 1.22; five or six insulae on each side of clypeus, only four bearing setae on each side; the transverse suture of clypeal plagulae almost straight, sensilla inside plagulae absent.</p><p><bold><italic>Labrum</italic></bold> (Fig. <xref ref-type="fig" rid="F3">3D</xref>): anterior ala with medial margin not reduced to a vertex, medial margin ~ 1/3 of the length of posterior ala; mid piece protruding forward over side pieces; posterior margin of side pieces sinuous, concave or convex with respect to straight anterior margin; the hair-like fringes and projections on the labral side pieces absent, the comma-shaped sclerite lateral to the labral side pieces present.</p><p><bold><italic>Cephalic pleurite</italic></bold> (Fig. <xref ref-type="fig" rid="F3">3E</xref>): spiculum present, group of setae only on the posterior 1/2.</p><p><bold><italic>Mandible</italic></bold> (Fig. <xref ref-type="fig" rid="F3">3F</xref>): approximately eight well-developed lamellae; first lamella with seven teeth; average intermediate lamella with ~ 22 teeth; basal teeth as same size as distal teeth; basal tooth large, shorter than the teeth of the first lamella.</p><p><bold><italic>First maxillae</italic></bold> (Fig. <xref ref-type="fig" rid="F3">3G</xref>): antero-external corners of coxosternite protruding and short; coxosternite divided by mid-longitudinal sulcus, with eight or nine setigerous insulae on each side; coxal projection 1.2 × wider than long, eleven setae on medial marginal and clavate lappet present; telopodites 2.86 × longer than wide, clavate lappet present.</p><p><bold><italic>Second maxillae</italic></bold> (Fig. <xref ref-type="fig" rid="F3">3G</xref>): sclerotic ridge on the middle of coxosternite circumscribing three or four setigerous insulae; each side of coxosternite with setae on the lateral to each metameric pore; telopodite article I 1.4 × longer than wide; anterior end of article II with six surrounding setae; article III 2.78 × longer than wide, with distal end densely setose, pretarsus present, conical in shape.</p><p><bold><italic>Forcipular segment</italic></bold> (Fig. <xref ref-type="fig" rid="F4">4A, B</xref>): exposed part of the coxosternite with a width-to-length ratio of 0.68; cerrus composed of two convergent rows of setae and a pair of setae on each side. Forcipular trochanteroprefemur length-to-width ratio of 1.7, proximal tooth slightly smaller than the distal tooth; femur and tibia each with one tooth, equal in size; tarsungulum with two dark brown, small. basal teeth, one dorsal to the other.</p><fig id="F4" position="float" orientation="portrait"><object-id xmlns:xlink="http://www.w3.org/1999/xlink" content-type="doi" xlink:type="simple">10.3897/zookeys.1218.130709.figure4</object-id><object-id xmlns:xlink="http://www.w3.org/1999/xlink" content-type="arpha" xlink:type="simple">A878981C-AFA6-576D-9927-3B3CC6304935</object-id><label>Figure 4.</label><caption><p><italic><tp:taxon-name><tp:taxon-name-part taxon-name-part-type="genus" reg="Mecistocephalus">Mecistocephalus</tp:taxon-name-part><tp:taxon-name-part taxon-name-part-type="species" reg="chuensis">chuensis</tp:taxon-name-part></tp:taxon-name></italic> Jiang &amp; You, sp. nov., holotype (<named-content xmlns:xlink="http://www.w3.org/1999/xlink" content-type="dwc:institutional_code" xlink:title="National Resource Center for Chinese Materia Medica, China Academy of Chinese Medical Sciences" xlink:href="http://grbio.org/institution/chinese-academy-traditional-medicine" xlink:type="simple">CMMI</named-content> 20210409134) <bold>A</bold> forcipular segment, ventral view <bold>B</bold> forcipular segment, dorsal view <bold>C</bold> sternite of leg-bearing segment VI, ventral view <bold>D</bold> tergites of leg-bearing segments VI−VIII, dorsal view <bold>E</bold> ultimate leg-bearing segment, ventral view <bold>F</bold> ultimate leg-bearing segment, dorsal view <bold>G</bold> ultimate leg-bearing segment and left leg, ventral view <bold>H</bold> ultimate leg-bearing segment, ventral view (paratype <named-content xmlns:xlink="http://www.w3.org/1999/xlink" content-type="dwc:institutional_code" xlink:title="National Resource Center for Chinese Materia Medica, China Academy of Chinese Medical Sciences" xlink:href="http://grbio.org/institution/chinese-academy-traditional-medicine" xlink:type="simple">CMMI</named-content> 20210408122). Scale bars: 500 μm (<bold>H</bold>); 1 mm (<bold>A−G</bold>).</p></caption><graphic xmlns:xlink="http://www.w3.org/1999/xlink" xlink:href="zookeys-1218-001_article-130709__-g004.jpg" position="float" orientation="portrait" xlink:type="simple" id="oo_1173652.jpg"><uri content-type="original_file" xlink:type="simple">https://binary.pensoft.net/fig/1173652</uri></graphic></fig><p><bold><italic>Leg-bearing segments</italic></bold> (Fig. <xref ref-type="fig" rid="F4">4C, D</xref>): 49 leg-bearing segments; a few sternites with sternal sulcus and dispersed setae; sternal sulcus of anterior segments furcate, branches at an obtuse angle.</p><p><bold><italic>Ultimate leg-bearing segment</italic></bold> (Fig. <xref ref-type="fig" rid="F4">4E–H</xref>): metasternite trapezoidal, length-to-width ratio of 1; each coxopleuron covered with dense pore-field into the distal end ultimate leg telopodite with short setae, apical claw absent.</p><p><bold><italic>Postpedal segments</italic></bold> (Fig. <xref ref-type="fig" rid="F4">4E, G, H</xref>): male gonopods tapered and biarticulated.</p></tp:treatment-sec><tp:treatment-sec sec-type="variation" id="SECID0ED4BG"><title>Variation in paratypes.</title><p>Body length up to 64 mm, cephalic plate length-to-width ratio of 1.77–1.97, antennae length-to-head width ratio of 4.8–5.5, medial projection of first maxillae width-to-length ratio of 1.2–2.14 and telopodites length-to-width ratio of 1.43–2.86, telopodites article I of second maxillae length-to-width ratio of 4–6.88, article III ratio of 2.78–3.18, forcipular trochanteroprefemur length-to-width ratio of 1.27–1.7, exposed part of coxosternite length-to-width ratio of 0.68–0.79. Female gonopods also biarticulated.</p></tp:treatment-sec><tp:treatment-sec sec-type="remarks" id="SECID0EI4BG"><title>Remarks.</title><p>As shown in Table <xref ref-type="table" rid="T5">5</xref>, <italic><tp:taxon-name><tp:taxon-name-part taxon-name-part-type="genus" reg="Mecistocephalus">M.</tp:taxon-name-part><tp:taxon-name-part taxon-name-part-type="species" reg="megittii">megittii</tp:taxon-name-part></tp:taxon-name></italic> Verhoeff, 1937, <italic><tp:taxon-name><tp:taxon-name-part taxon-name-part-type="genus" reg="Mecistocephalus">M.</tp:taxon-name-part><tp:taxon-name-part taxon-name-part-type="species" reg="stenoceps">stenoceps</tp:taxon-name-part></tp:taxon-name></italic> Chamberlin, 1944, <italic><tp:taxon-name><tp:taxon-name-part taxon-name-part-type="genus" reg="Mecistocephalus">M.</tp:taxon-name-part><tp:taxon-name-part taxon-name-part-type="species" reg="enigmus">enigmus</tp:taxon-name-part></tp:taxon-name></italic> Chamberlin, 1944 and <italic><tp:taxon-name><tp:taxon-name-part taxon-name-part-type="genus" reg="Mecistocephalus">M.</tp:taxon-name-part><tp:taxon-name-part taxon-name-part-type="species" reg="chuensis">chuensis</tp:taxon-name-part></tp:taxon-name></italic> sp. nov. are similar in the numbers of leg-bearing segments, furcate sternal sulcus and clypeal ratio, but other features distinguish them. <italic><tp:taxon-name><tp:taxon-name-part taxon-name-part-type="genus" reg="Mecistocephalus">Mecistocephalus</tp:taxon-name-part><tp:taxon-name-part taxon-name-part-type="species" reg="megittii">megittii</tp:taxon-name-part></tp:taxon-name></italic> notably differs from <italic><tp:taxon-name><tp:taxon-name-part taxon-name-part-type="genus" reg="Mecistocephalus">M.</tp:taxon-name-part><tp:taxon-name-part taxon-name-part-type="species" reg="chuensis">chuensis</tp:taxon-name-part></tp:taxon-name></italic> sp. nov. in the presence of a large tooth on the tarsungulum (only a small tooth at the base of the tarsungulum in the latter) and the presence of one or two setae on each side of clypeus (3 setae on each side of clypeus in the latter) (<xref ref-type="bibr" rid="B2">Attems 1947</xref>).</p><table-wrap id="T5" position="float" orientation="portrait"><label>Table 5.</label><caption><p>Distinguishing characteristics of new species from similar species, incorporating data from <xref ref-type="bibr" rid="B2">Attems (1947)</xref>, <xref ref-type="bibr" rid="B10">Chamberlin (1944)</xref>, Matic and Dărăbanțu (1969), original descriptions, and re-descriptions.</p></caption><table id="TID0EJUBI" rules="all"><tbody><tr><th rowspan="1" colspan="1"/><th rowspan="1" colspan="1"><italic><tp:taxon-name><tp:taxon-name-part taxon-name-part-type="genus" reg="Mecistocephalus">M.</tp:taxon-name-part><tp:taxon-name-part taxon-name-part-type="species" reg="chuensis">chuensis</tp:taxon-name-part></tp:taxon-name></italic> sp. nov.</th><th rowspan="1" colspan="1"><italic><tp:taxon-name><tp:taxon-name-part taxon-name-part-type="genus" reg="Mecistocephalus">M.</tp:taxon-name-part><tp:taxon-name-part taxon-name-part-type="species" reg="huangi">huangi</tp:taxon-name-part></tp:taxon-name></italic> sp. nov.</th><th rowspan="1" colspan="1"><italic><tp:taxon-name><tp:taxon-name-part taxon-name-part-type="genus" reg="Mecistocephalus">M.</tp:taxon-name-part><tp:taxon-name-part taxon-name-part-type="species" reg="megittii">megittii</tp:taxon-name-part></tp:taxon-name></italic> Verhoeff, 1937</th><th rowspan="1" colspan="1"><italic><tp:taxon-name><tp:taxon-name-part taxon-name-part-type="genus" reg="Mecistocephalus">M.</tp:taxon-name-part><tp:taxon-name-part taxon-name-part-type="species" reg="stenoceps">stenoceps</tp:taxon-name-part></tp:taxon-name></italic> Chamberlin, 1944</th><th rowspan="1" colspan="1"><italic><tp:taxon-name><tp:taxon-name-part taxon-name-part-type="genus" reg="Mecistocephalus">M.</tp:taxon-name-part><tp:taxon-name-part taxon-name-part-type="species" reg="enigmus">enigmus</tp:taxon-name-part></tp:taxon-name></italic> Chamberlin, 1944</th><th rowspan="1" colspan="1"><italic><tp:taxon-name><tp:taxon-name-part taxon-name-part-type="genus" reg="Mecistocephalus">M.</tp:taxon-name-part><tp:taxon-name-part taxon-name-part-type="species" reg="lanzai">lanzai</tp:taxon-name-part></tp:taxon-name></italic> Matic &amp; Dărăbanțu, 1969</th></tr><tr><td rowspan="1" colspan="1">Locality</td><td rowspan="1" colspan="1">Hunan, China</td><td rowspan="1" colspan="1">Yunnan, China</td><td rowspan="1" colspan="1">Rangoon, Myanmar</td><td rowspan="1" colspan="1">Purmerend, Batavia Bay</td><td rowspan="1" colspan="1">Poentjak, Java</td><td rowspan="1" colspan="1">Giohar</td></tr><tr><td rowspan="1" colspan="1">Number of leg-bearing segments</td><td rowspan="1" colspan="1">49</td><td rowspan="1" colspan="1">49</td><td rowspan="1" colspan="1">49</td><td rowspan="1" colspan="1">49</td><td rowspan="1" colspan="1">49</td><td rowspan="1" colspan="1">49</td></tr><tr><td rowspan="1" colspan="1">Head length-to-width ratio</td><td rowspan="1" colspan="1">1.77</td><td rowspan="1" colspan="1">2</td><td rowspan="1" colspan="1">2.5</td><td rowspan="1" colspan="1">2.03</td><td rowspan="1" colspan="1">1.73</td><td rowspan="1" colspan="1">1.58</td></tr><tr><td rowspan="1" colspan="1">Clypeal ratio</td><td rowspan="1" colspan="1">1.22</td><td rowspan="1" colspan="1">1</td><td rowspan="1" colspan="1">1.1</td><td rowspan="1" colspan="1">1.47</td><td rowspan="1" colspan="1"/><td rowspan="1" colspan="1">1.63</td></tr><tr><td rowspan="1" colspan="1">Setae on each side of clypeus</td><td rowspan="1" colspan="1">4</td><td rowspan="1" colspan="1">2–3</td><td rowspan="1" colspan="1">1–2</td><td rowspan="1" colspan="1">4</td><td rowspan="1" colspan="1"/><td rowspan="1" colspan="1">3</td></tr><tr><td rowspan="1" colspan="1">Cephalic pleurite</td><td rowspan="1" colspan="1">only on the posterior 1/2</td><td rowspan="1" colspan="1">only on the posterior 1/2</td><td rowspan="1" colspan="1"/><td rowspan="1" colspan="1"/><td rowspan="1" colspan="1"/><td rowspan="1" colspan="1">only on the posterior 1/2</td></tr><tr><td rowspan="1" colspan="1">Mandible with well-developed lamellae</td><td rowspan="1" colspan="1">8</td><td rowspan="1" colspan="1">6</td><td rowspan="1" colspan="1"/><td rowspan="1" colspan="1"/><td rowspan="1" colspan="1">~ 9 or 10</td><td rowspan="1" colspan="1">9 or 10</td></tr><tr><td rowspan="1" colspan="1">Forcipules</td><td rowspan="1" colspan="1">trochanteroprefemur with both basal and distal teeth</td><td rowspan="1" colspan="1">trochanteroprefemur with both basal and distal teeth</td><td rowspan="1" colspan="1">tooth on tarsungulum very prominent</td><td rowspan="1" colspan="1">trochanteroprefemur with both basal and distal teeth</td><td rowspan="1" colspan="1">femur without tooth</td><td rowspan="1" colspan="1">trochanteroprefemur with both basal and distal teeth</td></tr><tr><td rowspan="1" colspan="1">Sternal sulcus</td><td rowspan="1" colspan="1">furcate</td><td rowspan="1" colspan="1">furcate</td><td rowspan="1" colspan="1">furcate</td><td rowspan="1" colspan="1"/><td rowspan="1" colspan="1">furcate</td><td rowspan="1" colspan="1">furcate</td></tr><tr><td rowspan="1" colspan="1">Metasternite of ultimate leg-bearing segment</td><td rowspan="1" colspan="1">trapezoid</td><td rowspan="1" colspan="1">with a pillow-like protrusion</td><td rowspan="1" colspan="1"/><td rowspan="1" colspan="1">significantly narrow, the posterior end rather narrowly rounded</td><td rowspan="1" colspan="1"/><td rowspan="1" colspan="1"/></tr></tbody></table></table-wrap><p>Similarly, the other two species and <italic><tp:taxon-name><tp:taxon-name-part taxon-name-part-type="genus" reg="Mecistocephalus">M.</tp:taxon-name-part><tp:taxon-name-part taxon-name-part-type="species" reg="chuensis">chuensis</tp:taxon-name-part></tp:taxon-name></italic> sp. nov. can be distinguished by the location of the setae and presence or absence of a tooth on the forcipular femur. The clypeus of <italic><tp:taxon-name><tp:taxon-name-part taxon-name-part-type="genus" reg="Mecistocephalus">M.</tp:taxon-name-part><tp:taxon-name-part taxon-name-part-type="species" reg="stenoceps">stenoceps</tp:taxon-name-part></tp:taxon-name></italic> Chamberlin has a series of three setae in a transverse row on each side farther anteriorly than in <italic><tp:taxon-name><tp:taxon-name-part taxon-name-part-type="genus" reg="Mecistocephalus">M.</tp:taxon-name-part><tp:taxon-name-part taxon-name-part-type="species" reg="chuensis">chuensis</tp:taxon-name-part></tp:taxon-name></italic> sp. nov., and <italic><tp:taxon-name><tp:taxon-name-part taxon-name-part-type="genus" reg="Mecistocephalus">M.</tp:taxon-name-part><tp:taxon-name-part taxon-name-part-type="species" reg="enigmus">enigmus</tp:taxon-name-part></tp:taxon-name></italic> lacks a femoral tooth (<xref ref-type="bibr" rid="B10">Chamberlin 1944</xref>), which is present in <italic><tp:taxon-name><tp:taxon-name-part taxon-name-part-type="genus" reg="Mecistocephalus">M.</tp:taxon-name-part><tp:taxon-name-part taxon-name-part-type="species" reg="chuensis">chuensis</tp:taxon-name-part></tp:taxon-name></italic> sp. nov.</p></tp:treatment-sec><tp:treatment-sec sec-type="distribution" id="SECID0EFMAI"><title>Distribution.</title><p>China (Hubei, Hunan).</p></tp:treatment-sec><tp:treatment-sec sec-type="etymology" id="SECID0EKMAI"><title>Etymology.</title><p>The specific name is derived from its distribution in Hunan Province and Hubei Province, where “Chu” in ancient China usually referred to these regions.</p></tp:treatment-sec><ref-list><ref id="B2"><mixed-citation xmlns:xlink="http://www.w3.org/1999/xlink" xlink:type="simple"><person-group><name name-style="western"><surname>Attems</surname><given-names>CG</given-names></name></person-group> (<year>1947</year>) <article-title>Neue <tp:taxon-name><tp:taxon-name-part taxon-name-part-type="order">Geophilomorpha</tp:taxon-name-part></tp:taxon-name> des Wiener Museums.</article-title><source>Annalen des Naturhistorischen Museums, Wien</source><volume>55</volume>(<issue>1944–1947</issue>): <fpage>50</fpage>–<lpage>149</lpage>.</mixed-citation></ref><ref id="B10"><mixed-citation xmlns:xlink="http://www.w3.org/1999/xlink" xlink:type="simple"><person-group><name name-style="western"><surname>Chamberlin</surname><given-names>RV</given-names></name></person-group> (<year>1944</year>) Some chilopods from the Indo−Australian Archipelago − Notulae Naturae, Academy of Natural Sciences in Philadelphia 147: 1–14.</mixed-citation></ref></ref-list></tp:taxon-treatment>
