# Supplementary material for: ﻿Identification of two new species of Mecistocephalus (Chilopoda, Geophilomorpha, Mecistocephalidae) from southern China and the re-description of Mecistocephalussmithii Pocock, 1895
Source: Zookeys. 2024 Nov 13;1218:1–23. doi: 10.3897/zookeys.1218.130709 (PMC11579650; doi:10.3897/zookeys.1218.130709)
Supplement: XML Treatment for Mecistocephalus huangi [file zookeys.1218.130709-treatment3.xml]

<!DOCTYPE tp:taxon-treatment
  PUBLIC "-//TaxonX//DTD Taxonomic Treatment Publishing DTD v0 20100105//EN" "tax-treatment-NSO.dtd">
<tp:taxon-treatment xmlns:tp="http://www.plazi.org/taxpub"><tp:treatment-meta><kwd-group><label>Taxon classification</label><kwd>
                <named-content content-type="kingdom">Animalia</named-content>
              </kwd><kwd>
                <named-content content-type="order">Geophilomorpha</named-content>
              </kwd><kwd>
                <named-content content-type="family">Mecistocephalidae</named-content>
              </kwd></kwd-group><mixed-citation publication-type="journal"><person-group><name><surname>Pan</surname><given-names>Yang-Yang</given-names></name><name><surname>Fan</surname><given-names>Jia-Bo</given-names></name><name><surname>You</surname><given-names>Chun-Xue</given-names></name><name><surname>Jiang</surname><given-names>Chao</given-names></name></person-group><article-title>﻿Identification of two new species of <italic><tp:taxon-name><tp:taxon-name-part taxon-name-part-type="genus" reg="Mecistocephalus">Mecistocephalus</tp:taxon-name-part></tp:taxon-name></italic> (<tp:taxon-name><tp:taxon-name-part taxon-name-part-type="class">Chilopoda</tp:taxon-name-part></tp:taxon-name>, <tp:taxon-name><tp:taxon-name-part taxon-name-part-type="order">Geophilomorpha</tp:taxon-name-part></tp:taxon-name>, <tp:taxon-name><tp:taxon-name-part taxon-name-part-type="family">Mecistocephalidae</tp:taxon-name-part></tp:taxon-name>) from southern China and the re-description of <italic><tp:taxon-name><tp:taxon-name-part taxon-name-part-type="genus" reg="Mecistocephalus">Mecistocephalus</tp:taxon-name-part><tp:taxon-name-part taxon-name-part-type="species" reg="smithii">smithii</tp:taxon-name-part></tp:taxon-name></italic> Pocock, 1895</article-title><source>Zookeys</source><day>13</day><month>11</month><year>2024</year><volume>1218</volume><fpage>1</fpage><lpage>23</lpage><pub-id pub-id-type="doi">10.3897/zookeys.1218.130709</pub-id></mixed-citation></tp:treatment-meta><tp:nomenclature><label>﻿</label><tp:taxon-name>
              <object-id xmlns:xlink="http://www.w3.org/1999/xlink" content-type="arpha" xlink:type="simple">31CC1BCC-C407-5744-810F-3E963D4E4FFF</object-id>
              <tp:taxon-name-part taxon-name-part-type="genus" reg="Mecistocephalus">Mecistocephalus</tp:taxon-name-part>
              <tp:taxon-name-part taxon-name-part-type="species" reg="huangi">huangi</tp:taxon-name-part>
              <object-id xmlns:xlink="http://www.w3.org/1999/xlink" content-type="zoobank" xlink:type="simple">https://zoobank.org/5654176E-38FF-4C11-9F9C-9B20CEE6DDA7</object-id>
            </tp:taxon-name><tp:taxon-authority>Jiang &amp; You</tp:taxon-authority><tp:taxon-status xmlns:xlink="http://www.w3.org/1999/xlink" xlink:type="simple">sp. nov.</tp:taxon-status><xref ref-type="fig" rid="F5">Figs 5</xref><xref ref-type="fig" rid="F6">, 6</xref></tp:nomenclature><tp:treatment-sec sec-type="material" id="SECID0ECOAI"><title>Material examined.</title><p><bold><italic>Holotype</italic>.</bold> • ♂; (<named-content xmlns:xlink="http://www.w3.org/1999/xlink" content-type="dwc:institutional_code" xlink:title="National Resource Center for Chinese Materia Medica, China Academy of Chinese Medical Sciences" xlink:href="http://grbio.org/institution/chinese-academy-traditional-medicine" xlink:type="simple">CMMI</named-content> 20201022122); <bold>China, Yunnan Province</bold>, Honghe Hani and Yi Autonomous Prefecture, Jianshui County, Yanzidong Scenic Area; <named-content xmlns:xlink="http://www.w3.org/1999/xlink" content-type="dwc:verbatimCoordinates" xlink:type="simple"><named-content content-type="geo-json" specific-use="{&#34;type&#34;:&#34;Point&#34;,&#34;coordinates&#34;:[103.053700,23.635900]}" id="NCID0EWOAI" xlink:type="simple">23.6359°N, 103.0537°E</named-content></named-content>; 1260 m a.s.l.; 22 Oct. 2021; coll. Chao Jiang &amp; Zhidong Wang. <bold><italic>Paratypes</italic>.</bold> • 2 ♂♂, 4 ♀♀; (<named-content xmlns:xlink="http://www.w3.org/1999/xlink" content-type="dwc:institutional_code" xlink:title="National Resource Center for Chinese Materia Medica, China Academy of Chinese Medical Sciences" xlink:href="http://grbio.org/institution/chinese-academy-traditional-medicine" xlink:type="simple">CMMI</named-content> 20201022119, -121, -123, -125, -126, -137); same data as holotype; 22 Oct, 2021. • 3 ♂♂, 4 ♀♀; (<named-content xmlns:xlink="http://www.w3.org/1999/xlink" content-type="dwc:institutional_code" xlink:title="National Resource Center for Chinese Materia Medica, China Academy of Chinese Medical Sciences" xlink:href="http://grbio.org/institution/chinese-academy-traditional-medicine" xlink:type="simple">CMMI</named-content> 20190122001D−007D); <bold>Yunnan Province</bold>, <bold>Gejiu</bold>, Baohua Park; <named-content xmlns:xlink="http://www.w3.org/1999/xlink" content-type="dwc:verbatimCoordinates" xlink:type="simple"><named-content content-type="geo-json" specific-use="{&#34;type&#34;:&#34;Point&#34;,&#34;coordinates&#34;:[103.162100,23.354500]}" id="NCID0EOPAI" xlink:type="simple">23.3545°N, 103.1621°E</named-content></named-content>; 1770 m a.s.l.; 22 Jan. 2019; coll. Huiqin Ma; • 2 ♂♂; (<named-content xmlns:xlink="http://www.w3.org/1999/xlink" content-type="dwc:institutional_code" xlink:title="National Resource Center for Chinese Materia Medica, China Academy of Chinese Medical Sciences" xlink:href="http://grbio.org/institution/chinese-academy-traditional-medicine" xlink:type="simple">CMMI</named-content> 20230705004D, 20230705005D); same location but collected at 5 Jul. 2023; coll. Yangyang Pan &amp; Jiabo Fan. • 1 ♂, 8 ♀♀; (<named-content xmlns:xlink="http://www.w3.org/1999/xlink" content-type="dwc:institutional_code" xlink:title="National Resource Center for Chinese Materia Medica, China Academy of Chinese Medical Sciences" xlink:href="http://grbio.org/institution/chinese-academy-traditional-medicine" xlink:type="simple">CMMI</named-content> 20230830001D−20230830009D); same location but collected at 30 Aug. 2023; coll. Tianyun Chen &amp; Jiabo Fan.</p></tp:treatment-sec><tp:treatment-sec sec-type="diagnosis" id="SECID0E2PAI"><title>Diagnosis.</title><p>A <italic><tp:taxon-name><tp:taxon-name-part taxon-name-part-type="genus" reg="Mecistocephalus">Mecistocephalus</tp:taxon-name-part></tp:taxon-name></italic> species with 49 leg pairs. Head length-to-width ratio 2, each side of clypeus with two or three smooth insulae, clypeal ratio (areolate part/ non-areolate part) ~ 1, plagulae without sensilla, posterior 1/2 of cephalic pleurite bearing a group of setae, mandible with ~ 6 well-developed lamellae and first lamella with ~ 6 teeth. Sternal sulcus furcated at an obtuse angle. Metasternite trapezoid and with a pillow-like protrusion.</p></tp:treatment-sec><tp:treatment-sec sec-type="description" id="SECID0EIQAI"><title>Holotype description.</title><p>Body length 69 mm; the posterior part slightly slender; head and forcipular segment dark brown in color; remainder yellow.</p><p><bold><italic>Cephalic plate</italic></bold> (Fig. <xref ref-type="fig" rid="F5">5A–C</xref>): sub-rectangular, length-to-width ratio 2; lateral margins slightly convergent backward, strongly convergent backward at proximal four-fifths, the maximum width 2.58 mm; transverse suture protruding to the back edge of the cephalic plate in an arc; six or seven setae on each side of back, punctate depressions interspersed throughout; dorsal side of cephalic plate with scattered puncta. Antennae 5.35 × as long as the head width. Apical sensilla at the actual distal apex of article XIV ~ 8 μm long.</p><fig id="F5" position="float" orientation="portrait"><object-id xmlns:xlink="http://www.w3.org/1999/xlink" content-type="doi" xlink:type="simple">10.3897/zookeys.1218.130709.figure5</object-id><object-id xmlns:xlink="http://www.w3.org/1999/xlink" content-type="arpha" xlink:type="simple">9BA23FE5-558A-5C64-A9FA-D7EE278D5BA5</object-id><label>Figure 5.</label><caption><p><italic><tp:taxon-name><tp:taxon-name-part taxon-name-part-type="genus" reg="Mecistocephalus">Mecistocephalus</tp:taxon-name-part><tp:taxon-name-part taxon-name-part-type="species" reg="huangi">huangi</tp:taxon-name-part></tp:taxon-name></italic> Jiang &amp; You, sp. nov., holotype (<named-content xmlns:xlink="http://www.w3.org/1999/xlink" content-type="dwc:institutional_code" xlink:title="National Resource Center for Chinese Materia Medica, China Academy of Chinese Medical Sciences" xlink:href="http://grbio.org/institution/chinese-academy-traditional-medicine" xlink:type="simple">CMMI</named-content> 20201022122) <bold>A</bold> anterior part of body, dorsal view <bold>B</bold> anterior part of body, ventral view <bold>C</bold> cephalic plate, dorsal view <bold>D</bold> anterior part of head, ventral view (maxillae removed) <bold>E</bold> cephalic plate, ventral view (maxillae removed) <bold>F</bold> mandible <bold>G</bold> maxillae, ventral view. Scale bars: 50 μm (<bold>F</bold>); 1 mm (<bold>A–E, G</bold>). Part of areolation not drawn.</p></caption><graphic xmlns:xlink="http://www.w3.org/1999/xlink" xlink:href="zookeys-1218-001_article-130709__-g005.jpg" position="float" orientation="portrait" xlink:type="simple" id="oo_1173653.jpg"><uri content-type="original_file" xlink:type="simple">https://binary.pensoft.net/fig/1173653</uri></graphic></fig><p><bold><italic>Clypeus</italic></bold> (Fig. <xref ref-type="fig" rid="F5">5D</xref>): clypeal ratio (areolate part/ non-areolate part) ~ 1; each side bearing two or three insulae, each circumscribing one seta; transverse suture of the clypeal plagulae slightly protruding from the front cephalic plate, concave inward near cephalic pleurite, sensilla absent.</p><p><bold><italic>Labrum</italic></bold> (Fig. <xref ref-type="fig" rid="F5">5D</xref>): anterior ala medial margin ~ 5/12 of length of posterior ala; the middle piece protrudes forward into a vertex over side pieces; posterior margin of side pieces curved, concave with respect to straight anterior margin; the hair-like fringes and projections on the labral side pieces absent, the comma-shaped sclerite lateral to the labral side pieces present.</p><p><bold><italic>Cephalic pleurite</italic></bold> (Fig. <xref ref-type="fig" rid="F5">5E</xref>): spiculum present; a group of setae only on the posterior 1/2.</p><p><bold><italic>Mandible</italic></bold> (Fig. <xref ref-type="fig" rid="F5">5F</xref>): approximately six well developed lamellae; first lamella with six teeth; average intermediate lamella with ~ 22 teeth, all teeth of similar size, the region before the first lamella without teeth.</p><p><bold><italic>First maxillae</italic></bold> (Fig. <xref ref-type="fig" rid="F5">5G</xref>): antero-external corners of coxosternite protruding and short; coxosternite divided by mid-longitudinal sulcus, three to four setigerous insulae on each side; coxal projections 1.1 × as wide as long, nine setae on medial margin; clavate lappets present on coxal projections; telopodites 2.14 × as long as wide, clavate lappet present.</p><p><bold><italic>Second maxillae</italic></bold> (Fig. <xref ref-type="fig" rid="F5">5G</xref>): sclerotic ridge on the middle of coxosternite with two setigerous insulae on the posterior ridge; each side of coxosternite with at least 17 setigerous insulae on the posterior side; telopodite article I 3.85 × as long as wide, the ventral and dorsal part of anterior telopodites both with five vertical setae; anterior article II with ten surrounding setae; article III 2.75 × as long as wide, apex densely setose, pretarsus present.</p><p><bold><italic>Forcipular segment</italic></bold> (Fig. <xref ref-type="fig" rid="F6">6A–C</xref>): exposed part of coxosternite width-to-length radio 1.4; cerrus only composed of two convergent rows of setae. Trochanteroprefemur length-to-width radio 1.43, proximal tooth slightly smaller than the distal tooth; both femur and tibia with one tooth and the former smaller than the latter; tarsungulum with two dark brown and small basal teeth, one dorsal to the other; poison calyx reaching the distal part of trochanteroprefemur.</p><fig id="F6" position="float" orientation="portrait"><object-id xmlns:xlink="http://www.w3.org/1999/xlink" content-type="doi" xlink:type="simple">10.3897/zookeys.1218.130709.figure6</object-id><object-id xmlns:xlink="http://www.w3.org/1999/xlink" content-type="arpha" xlink:type="simple">4D8D495D-98C0-548E-99CB-4D928BCDF229</object-id><label>Figure 6.</label><caption><p><italic><tp:taxon-name><tp:taxon-name-part taxon-name-part-type="genus" reg="Mecistocephalus">Mecistocephalus</tp:taxon-name-part><tp:taxon-name-part taxon-name-part-type="species" reg="huangi">huangi</tp:taxon-name-part></tp:taxon-name></italic> Jiang &amp; You, sp. nov., holotype (<named-content xmlns:xlink="http://www.w3.org/1999/xlink" content-type="dwc:institutional_code" xlink:title="National Resource Center for Chinese Materia Medica, China Academy of Chinese Medical Sciences" xlink:href="http://grbio.org/institution/chinese-academy-traditional-medicine" xlink:type="simple">CMMI</named-content> 20201022122) <bold>A</bold> forcipular segment, ventral view <bold>B</bold> forcipular segment, dorsal view <bold>C</bold> part of right forcipule, ventral view <bold>D</bold> sternite of leg-bearing segment VI, ventral view <bold>E</bold> tergites of leg-bearing segments VI–VIII, dorsal view <bold>F</bold> ultimate leg-bearing segment, ventral view <bold>G</bold> ultimate leg-bearing segment, dorsal view <bold>H</bold> ultimate leg-bearing segment and left leg, ventral view <bold>I</bold> ultimate leg-bearing segment, ventral view (paratype <named-content xmlns:xlink="http://www.w3.org/1999/xlink" content-type="dwc:institutional_code" xlink:title="National Resource Center for Chinese Materia Medica, China Academy of Chinese Medical Sciences" xlink:href="http://grbio.org/institution/chinese-academy-traditional-medicine" xlink:type="simple">CMMI</named-content> 20230803003D). Scale bars:100 μm (<bold>C</bold>); 500 μm (<bold>I</bold>); 1 mm (<bold>A, B, D−H</bold>).</p></caption><graphic xmlns:xlink="http://www.w3.org/1999/xlink" xlink:href="zookeys-1218-001_article-130709__-g006.jpg" position="float" orientation="portrait" xlink:type="simple" id="oo_1173654.jpg"><uri content-type="original_file" xlink:type="simple">https://binary.pensoft.net/fig/1173654</uri></graphic></fig><p><bold><italic>Leg-bearing segments</italic></bold> (Fig. <xref ref-type="fig" rid="F6">6D, E</xref>): 49 leg-bearing segments; a few sternites in the anterior part of leg-bearing segment with sternal sulcus and dispersed setae; sternal sulcus of anterior segments furcate, branches at an obtuse angle; the first pair of legs much smaller than the rest, apical claw simple.</p><p><bold><italic>Ultimate leg-bearing segment</italic></bold> (Fig. <xref ref-type="fig" rid="F6">6F–I</xref>): metasternite trapezoid in shape and with a small pillow-like protrusion in the end, length-to-width radio of 1.45; each coxopleura covered by a dense pore-field except for the distal end; ultimate leg telopodite with short setae, apical claw absent; the last leg-bearing segment covered with setae.</p><p><bold><italic>Postpedal segments</italic></bold> (Fig. <xref ref-type="fig" rid="F6">6F, H, I</xref>): male gonopods tapered and biarticulated.</p></tp:treatment-sec><tp:treatment-sec sec-type="variation" id="SECID0EMXAI"><title>Variation in paratypes.</title><p>Body length up to 69 mm, cephalic plate length-to-width ratio 1.84–1.97, antennae length to head width ratio 3.57–5.17, medial projection of first maxillae width to length ratio 1.07–1.29 and telopodites length to width ratio 2.5–4.8, telopodites article I of second maxillae length-to-width radio 3.43–4.29, article III ratio 4–4.29, forcipular trochanteroprefemur length-to-width ratio 1.16–1.19, exposed part of coxosternite length to width ratio 0.69–0.75. The end of female metasternite also with a small pillow-like protrusion. Females gonopods also biarticulated.</p></tp:treatment-sec><tp:treatment-sec sec-type="remarks" id="SECID0ERXAI"><title>Remarks.</title><p>This new species resembles <italic><tp:taxon-name><tp:taxon-name-part taxon-name-part-type="genus" reg="Mecistocephalus">M.</tp:taxon-name-part><tp:taxon-name-part taxon-name-part-type="species" reg="lanzai">lanzai</tp:taxon-name-part></tp:taxon-name></italic> Matic &amp; Dărăbanțu (1969) in the furcate sternal sulci, three pairs of setae on the clypeus, and a cluster of setae located exclusively on the posterior 1/2 of the cephalic pleurite (Table <xref ref-type="table" rid="T5">5</xref>). However, a distinguishing feature of <italic><tp:taxon-name><tp:taxon-name-part taxon-name-part-type="genus" reg="Mecistocephalus">M.</tp:taxon-name-part><tp:taxon-name-part taxon-name-part-type="species" reg="lanzai">lanzai</tp:taxon-name-part></tp:taxon-name></italic> is the absence of a basal tooth on the tarsungulum.</p><p><italic><tp:taxon-name><tp:taxon-name-part taxon-name-part-type="genus" reg="Mecistocephalus">Mecistocephalus</tp:taxon-name-part><tp:taxon-name-part taxon-name-part-type="species" reg="huangi">huangi</tp:taxon-name-part></tp:taxon-name></italic> sp. nov. exhibits a clear morphological resemblance with <italic><tp:taxon-name><tp:taxon-name-part taxon-name-part-type="genus" reg="Mecistocephalus">M.</tp:taxon-name-part><tp:taxon-name-part taxon-name-part-type="species" reg="chuensis">chuensis</tp:taxon-name-part></tp:taxon-name></italic> sp. nov. However, it can be differentiated from the latter by the presence of five to six smooth insulae on the clypeus of the former and a pillow-like protrusion on the metasternite which is common in both paratypes and non-type material of <italic><tp:taxon-name><tp:taxon-name-part taxon-name-part-type="genus" reg="Mecistocephalus">M.</tp:taxon-name-part><tp:taxon-name-part taxon-name-part-type="species" reg="huangi">huangi</tp:taxon-name-part></tp:taxon-name></italic> sp. nov. (Figs <xref ref-type="fig" rid="F5">5E</xref>, <xref ref-type="fig" rid="F6">6F–I</xref>). Furthermore, this species and <italic><tp:taxon-name><tp:taxon-name-part taxon-name-part-type="genus" reg="Mecistocephalus">M.</tp:taxon-name-part><tp:taxon-name-part taxon-name-part-type="species" reg="chuensis">chuensis</tp:taxon-name-part></tp:taxon-name></italic> sp. nov. were found to form two distinct but closely related clades in the phylogenetic analysis (Fig. <xref ref-type="fig" rid="F2">2</xref>).</p></tp:treatment-sec><tp:treatment-sec sec-type="distribution" id="SECID0EL1AI"><title>Distribution.</title><p>China (Yunnan).</p></tp:treatment-sec><tp:treatment-sec sec-type="etymology" id="SECID0EQ1AI"><title>Etymology.</title><p>The specific name is dedicated to Dr. Luqi Huang for his generous help in the intensive fieldwork for collecting specimens of geophilomorphs.</p></tp:treatment-sec><tp:treatment-sec><!--Section generated to contain objects referenced in tp:taxon-treatment.--><table-wrap id="T5" position="float" orientation="portrait"><label>Table 5.</label><caption><p>Distinguishing characteristics of new species from similar species, incorporating data from <xref ref-type="bibr" rid="B2">Attems (1947)</xref>, <xref ref-type="bibr" rid="B10">Chamberlin (1944)</xref>, Matic and Dărăbanțu (1969), original descriptions, and re-descriptions.</p></caption><table id="TID0EJUBI" rules="all"><tbody><tr><th rowspan="1" colspan="1"/><th rowspan="1" colspan="1"><italic><tp:taxon-name><tp:taxon-name-part taxon-name-part-type="genus" reg="Mecistocephalus">M.</tp:taxon-name-part><tp:taxon-name-part taxon-name-part-type="species" reg="chuensis">chuensis</tp:taxon-name-part></tp:taxon-name></italic> sp. nov.</th><th rowspan="1" colspan="1"><italic><tp:taxon-name><tp:taxon-name-part taxon-name-part-type="genus" reg="Mecistocephalus">M.</tp:taxon-name-part><tp:taxon-name-part taxon-name-part-type="species" reg="huangi">huangi</tp:taxon-name-part></tp:taxon-name></italic> sp. nov.</th><th rowspan="1" colspan="1"><italic><tp:taxon-name><tp:taxon-name-part taxon-name-part-type="genus" reg="Mecistocephalus">M.</tp:taxon-name-part><tp:taxon-name-part taxon-name-part-type="species" reg="megittii">megittii</tp:taxon-name-part></tp:taxon-name></italic> Verhoeff, 1937</th><th rowspan="1" colspan="1"><italic><tp:taxon-name><tp:taxon-name-part taxon-name-part-type="genus" reg="Mecistocephalus">M.</tp:taxon-name-part><tp:taxon-name-part taxon-name-part-type="species" reg="stenoceps">stenoceps</tp:taxon-name-part></tp:taxon-name></italic> Chamberlin, 1944</th><th rowspan="1" colspan="1"><italic><tp:taxon-name><tp:taxon-name-part taxon-name-part-type="genus" reg="Mecistocephalus">M.</tp:taxon-name-part><tp:taxon-name-part taxon-name-part-type="species" reg="enigmus">enigmus</tp:taxon-name-part></tp:taxon-name></italic> Chamberlin, 1944</th><th rowspan="1" colspan="1"><italic><tp:taxon-name><tp:taxon-name-part taxon-name-part-type="genus" reg="Mecistocephalus">M.</tp:taxon-name-part><tp:taxon-name-part taxon-name-part-type="species" reg="lanzai">lanzai</tp:taxon-name-part></tp:taxon-name></italic> Matic &amp; Dărăbanțu, 1969</th></tr><tr><td rowspan="1" colspan="1">Locality</td><td rowspan="1" colspan="1">Hunan, China</td><td rowspan="1" colspan="1">Yunnan, China</td><td rowspan="1" colspan="1">Rangoon, Myanmar</td><td rowspan="1" colspan="1">Purmerend, Batavia Bay</td><td rowspan="1" colspan="1">Poentjak, Java</td><td rowspan="1" colspan="1">Giohar</td></tr><tr><td rowspan="1" colspan="1">Number of leg-bearing segments</td><td rowspan="1" colspan="1">49</td><td rowspan="1" colspan="1">49</td><td rowspan="1" colspan="1">49</td><td rowspan="1" colspan="1">49</td><td rowspan="1" colspan="1">49</td><td rowspan="1" colspan="1">49</td></tr><tr><td rowspan="1" colspan="1">Head length-to-width ratio</td><td rowspan="1" colspan="1">1.77</td><td rowspan="1" colspan="1">2</td><td rowspan="1" colspan="1">2.5</td><td rowspan="1" colspan="1">2.03</td><td rowspan="1" colspan="1">1.73</td><td rowspan="1" colspan="1">1.58</td></tr><tr><td rowspan="1" colspan="1">Clypeal ratio</td><td rowspan="1" colspan="1">1.22</td><td rowspan="1" colspan="1">1</td><td rowspan="1" colspan="1">1.1</td><td rowspan="1" colspan="1">1.47</td><td rowspan="1" colspan="1"/><td rowspan="1" colspan="1">1.63</td></tr><tr><td rowspan="1" colspan="1">Setae on each side of clypeus</td><td rowspan="1" colspan="1">4</td><td rowspan="1" colspan="1">2–3</td><td rowspan="1" colspan="1">1–2</td><td rowspan="1" colspan="1">4</td><td rowspan="1" colspan="1"/><td rowspan="1" colspan="1">3</td></tr><tr><td rowspan="1" colspan="1">Cephalic pleurite</td><td rowspan="1" colspan="1">only on the posterior 1/2</td><td rowspan="1" colspan="1">only on the posterior 1/2</td><td rowspan="1" colspan="1"/><td rowspan="1" colspan="1"/><td rowspan="1" colspan="1"/><td rowspan="1" colspan="1">only on the posterior 1/2</td></tr><tr><td rowspan="1" colspan="1">Mandible with well-developed lamellae</td><td rowspan="1" colspan="1">8</td><td rowspan="1" colspan="1">6</td><td rowspan="1" colspan="1"/><td rowspan="1" colspan="1"/><td rowspan="1" colspan="1">~ 9 or 10</td><td rowspan="1" colspan="1">9 or 10</td></tr><tr><td rowspan="1" colspan="1">Forcipules</td><td rowspan="1" colspan="1">trochanteroprefemur with both basal and distal teeth</td><td rowspan="1" colspan="1">trochanteroprefemur with both basal and distal teeth</td><td rowspan="1" colspan="1">tooth on tarsungulum very prominent</td><td rowspan="1" colspan="1">trochanteroprefemur with both basal and distal teeth</td><td rowspan="1" colspan="1">femur without tooth</td><td rowspan="1" colspan="1">trochanteroprefemur with both basal and distal teeth</td></tr><tr><td rowspan="1" colspan="1">Sternal sulcus</td><td rowspan="1" colspan="1">furcate</td><td rowspan="1" colspan="1">furcate</td><td rowspan="1" colspan="1">furcate</td><td rowspan="1" colspan="1"/><td rowspan="1" colspan="1">furcate</td><td rowspan="1" colspan="1">furcate</td></tr><tr><td rowspan="1" colspan="1">Metasternite of ultimate leg-bearing segment</td><td rowspan="1" colspan="1">trapezoid</td><td rowspan="1" colspan="1">with a pillow-like protrusion</td><td rowspan="1" colspan="1"/><td rowspan="1" colspan="1">significantly narrow, the posterior end rather narrowly rounded</td><td rowspan="1" colspan="1"/><td rowspan="1" colspan="1"/></tr></tbody></table></table-wrap><fig id="F2" position="float" orientation="portrait"><object-id xmlns:xlink="http://www.w3.org/1999/xlink" content-type="doi" xlink:type="simple">10.3897/zookeys.1218.130709.figure2</object-id><object-id xmlns:xlink="http://www.w3.org/1999/xlink" content-type="arpha" xlink:type="simple">88B534CA-DEC2-5B4C-A46E-81DA392FE48C</object-id><label>Figure 2.</label><caption><p>Phylogenetic tree based on <abbrev xmlns:xlink="http://www.w3.org/1999/xlink" xlink:title="cytochrome c oxidase subunit I" id="ABBRID0EVOBG" xlink:type="simple">COI</abbrev> for <italic><tp:taxon-name><tp:taxon-name-part taxon-name-part-type="genus" reg="Mecistocephalus">Mecistocephalus</tp:taxon-name-part></tp:taxon-name></italic> with Bayesian posterior probability (PP &gt; 0.9 / BS &gt; 70%, PP marked in the left and BS in the right) values and bootstrap support following <abbrev xmlns:xlink="http://www.w3.org/1999/xlink" xlink:title="Maximum Likelihood" id="ABBRID0EAPBG" xlink:type="simple">ML</abbrev> analysis for each node and the result of species delimitation of single locus <abbrev xmlns:xlink="http://www.w3.org/1999/xlink" xlink:title="cytochrome c oxidase subunit I" id="ABBRID0EEPBG" xlink:type="simple">COI</abbrev> are based on using three species delimitation methods <abbrev xmlns:xlink="http://www.w3.org/1999/xlink" xlink:title="Automatic Barcode Gap Discovery" id="ABBRID0EIPBG" xlink:type="simple">ABGD</abbrev>, <abbrev xmlns:xlink="http://www.w3.org/1999/xlink" xlink:title="Poisson Tree Processes" id="ABBRID0EMPBG" xlink:type="simple">PTP</abbrev>(<abbrev xmlns:xlink="http://www.w3.org/1999/xlink" xlink:title="Maximum Likelihood" id="ABBRID0EQPBG" xlink:type="simple">ML</abbrev>), and <abbrev xmlns:xlink="http://www.w3.org/1999/xlink" xlink:title="Poisson Tree Processes" id="ABBRID0EUPBG" xlink:type="simple">PTP</abbrev>(<abbrev xmlns:xlink="http://www.w3.org/1999/xlink" xlink:title="Bayesian Inference" id="ABBRID0EYPBG" xlink:type="simple">BI</abbrev>).</p></caption><graphic xmlns:xlink="http://www.w3.org/1999/xlink" xlink:href="zookeys-1218-001_article-130709__-g002.jpg" position="float" orientation="portrait" xlink:type="simple" id="oo_1173650.jpg"><uri content-type="original_file" xlink:type="simple">https://binary.pensoft.net/fig/1173650</uri></graphic></fig></tp:treatment-sec><ref-list><ref id="B2"><mixed-citation xmlns:xlink="http://www.w3.org/1999/xlink" xlink:type="simple"><person-group><name name-style="western"><surname>Attems</surname><given-names>CG</given-names></name></person-group> (<year>1947</year>) <article-title>Neue <tp:taxon-name><tp:taxon-name-part taxon-name-part-type="order">Geophilomorpha</tp:taxon-name-part></tp:taxon-name> des Wiener Museums.</article-title><source>Annalen des Naturhistorischen Museums, Wien</source><volume>55</volume>(<issue>1944–1947</issue>): <fpage>50</fpage>–<lpage>149</lpage>.</mixed-citation></ref><ref id="B10"><mixed-citation xmlns:xlink="http://www.w3.org/1999/xlink" xlink:type="simple"><person-group><name name-style="western"><surname>Chamberlin</surname><given-names>RV</given-names></name></person-group> (<year>1944</year>) Some chilopods from the Indo−Australian Archipelago − Notulae Naturae, Academy of Natural Sciences in Philadelphia 147: 1–14.</mixed-citation></ref></ref-list></tp:taxon-treatment>
