# Supplementary material for: ﻿Identification of two new species of Mecistocephalus (Chilopoda, Geophilomorpha, Mecistocephalidae) from southern China and the re-description of Mecistocephalussmithii Pocock, 1895
Source: Zookeys. 2024 Nov 13;1218:1–23. doi: 10.3897/zookeys.1218.130709 (PMC11579650; doi:10.3897/zookeys.1218.130709)
Supplement: XML Treatment for Mecistocephalus smithii [file zookeys.1218.130709-treatment4.xml]

<!DOCTYPE tp:taxon-treatment
  PUBLIC "-//TaxonX//DTD Taxonomic Treatment Publishing DTD v0 20100105//EN" "tax-treatment-NSO.dtd">
<tp:taxon-treatment xmlns:tp="http://www.plazi.org/taxpub"><tp:treatment-meta><kwd-group><label>Taxon classification</label><kwd>
                <named-content content-type="kingdom">Animalia</named-content>
              </kwd><kwd>
                <named-content content-type="order">Geophilomorpha</named-content>
              </kwd><kwd>
                <named-content content-type="family">Mecistocephalidae</named-content>
              </kwd></kwd-group><mixed-citation publication-type="journal"><person-group><name><surname>Pan</surname><given-names>Yang-Yang</given-names></name><name><surname>Fan</surname><given-names>Jia-Bo</given-names></name><name><surname>You</surname><given-names>Chun-Xue</given-names></name><name><surname>Jiang</surname><given-names>Chao</given-names></name></person-group><article-title>﻿Identification of two new species of <italic><tp:taxon-name><tp:taxon-name-part taxon-name-part-type="genus" reg="Mecistocephalus">Mecistocephalus</tp:taxon-name-part></tp:taxon-name></italic> (<tp:taxon-name><tp:taxon-name-part taxon-name-part-type="class">Chilopoda</tp:taxon-name-part></tp:taxon-name>, <tp:taxon-name><tp:taxon-name-part taxon-name-part-type="order">Geophilomorpha</tp:taxon-name-part></tp:taxon-name>, <tp:taxon-name><tp:taxon-name-part taxon-name-part-type="family">Mecistocephalidae</tp:taxon-name-part></tp:taxon-name>) from southern China and the re-description of <italic><tp:taxon-name><tp:taxon-name-part taxon-name-part-type="genus" reg="Mecistocephalus">Mecistocephalus</tp:taxon-name-part><tp:taxon-name-part taxon-name-part-type="species" reg="smithii">smithii</tp:taxon-name-part></tp:taxon-name></italic> Pocock, 1895</article-title><source>Zookeys</source><day>13</day><month>11</month><year>2024</year><volume>1218</volume><fpage>1</fpage><lpage>23</lpage><pub-id pub-id-type="doi">10.3897/zookeys.1218.130709</pub-id></mixed-citation></tp:treatment-meta><tp:nomenclature><label>﻿</label><tp:taxon-name>
              <object-id xmlns:xlink="http://www.w3.org/1999/xlink" content-type="arpha" xlink:type="simple">95DA3223-887B-54F9-AE1B-38313CBAE772</object-id>
              <tp:taxon-name-part taxon-name-part-type="genus" reg="Mecistocephalus">Mecistocephalus</tp:taxon-name-part>
              <tp:taxon-name-part taxon-name-part-type="species" reg="smithii">smithii</tp:taxon-name-part>
            </tp:taxon-name><tp:taxon-authority>Pocock, 1895</tp:taxon-authority><xref ref-type="fig" rid="F7">Figs 7</xref><xref ref-type="fig" rid="F8">, 8</xref><tp:nomenclature-citation-list><tp:nomenclature-citation><tp:taxon-name>
                  <tp:taxon-name-part taxon-name-part-type="genus" reg="Mecistocephalus">Mecistocephalus</tp:taxon-name-part>
                  <tp:taxon-name-part taxon-name-part-type="species" reg="smithii">smithii</tp:taxon-name-part>
                </tp:taxon-name><comment>Pocock, 1895: 351.</comment></tp:nomenclature-citation></tp:nomenclature-citation-list></tp:nomenclature><tp:treatment-sec sec-type="material" id="SECID0EP3AI"><title>Material examined.</title><p>• 2 ♂♂, 5 ♀♀; (<named-content xmlns:xlink="http://www.w3.org/1999/xlink" content-type="dwc:institutional_code" xlink:title="National Resource Center for Chinese Materia Medica, China Academy of Chinese Medical Sciences" xlink:href="http://grbio.org/institution/chinese-academy-traditional-medicine" xlink:type="simple">CMMI</named-content> 20191014012, −032, 20191014034−20191014036); <bold>China, Guangdong Province</bold>, Guangzhou, Maofengshan Forest Park; <named-content xmlns:xlink="http://www.w3.org/1999/xlink" content-type="dwc:verbatimCoordinates" xlink:type="simple"><named-content content-type="geo-json" specific-use="{&#34;type&#34;:&#34;Point&#34;,&#34;coordinates&#34;:[113.464400,23.298300]}" id="NCID0E53AI" xlink:type="simple">23.2983°N, 113.4644°E</named-content></named-content>; 330 m a.s.l.; 14 Oct. 2019; coll. Chao Jiang. • 2 ♀♀; (<named-content xmlns:xlink="http://www.w3.org/1999/xlink" content-type="dwc:institutional_code" xlink:title="National Resource Center for Chinese Materia Medica, China Academy of Chinese Medical Sciences" xlink:href="http://grbio.org/institution/chinese-academy-traditional-medicine" xlink:type="simple">CMMI</named-content> 20201217111, 20201217112); <bold>Guangdong Province, Heyuan</bold>, Xinfengjiang Reservoir; <named-content xmlns:xlink="http://www.w3.org/1999/xlink" content-type="dwc:verbatimCoordinates" xlink:type="simple"><named-content content-type="geo-json" specific-use="{&#34;type&#34;:&#34;Point&#34;,&#34;coordinates&#34;:[114.630000,23.770300]}" id="NCID0EM4AI" xlink:type="simple">23.7703°N, 114.6300°E</named-content></named-content>; 180 m a.s.l.; 17 Dec. 2020; coll. Zhidong Wang. • 1 ♀; (<named-content xmlns:xlink="http://www.w3.org/1999/xlink" content-type="dwc:institutional_code" xlink:title="National Resource Center for Chinese Materia Medica, China Academy of Chinese Medical Sciences" xlink:href="http://grbio.org/institution/chinese-academy-traditional-medicine" xlink:type="simple">CMMI</named-content> 20191031042); <bold>Zhejiang Province, Zhoushan</bold>, Changgangshan Forest Park; <named-content xmlns:xlink="http://www.w3.org/1999/xlink" content-type="dwc:verbatimCoordinates" xlink:type="simple"><named-content content-type="geo-json" specific-use="{&#34;type&#34;:&#34;Point&#34;,&#34;coordinates&#34;:[122.120100,30.035500]}" id="NCID0E14AI" xlink:type="simple">30.0355°N, 122.1201°E</named-content></named-content>; 130 m a.s.l.; 31 Oct. 2019; coll. Chao Jiang. • 2 ♂♂, 1 ♀; (<named-content xmlns:xlink="http://www.w3.org/1999/xlink" content-type="dwc:institutional_code" xlink:title="National Resource Center for Chinese Materia Medica, China Academy of Chinese Medical Sciences" xlink:href="http://grbio.org/institution/chinese-academy-traditional-medicine" xlink:type="simple">CMMI</named-content> 20201108123, -124, -126); <bold>Jiangsu Province, Nanjing</bold>, Fuguishan Forest Park; <named-content xmlns:xlink="http://www.w3.org/1999/xlink" content-type="dwc:verbatimCoordinates" xlink:type="simple"><named-content content-type="geo-json" specific-use="{&#34;type&#34;:&#34;Point&#34;,&#34;coordinates&#34;:[118.586000,32.100600]}" id="NCID0EI5AI" xlink:type="simple">32.1006°N, 118.586°E</named-content></named-content>; 130 m a.s.l.; 8 Nov. 2020; coll. Zhidong Wang.</p></tp:treatment-sec><tp:treatment-sec sec-type="diagnosis" id="SECID0EN5AI"><title>Diagnosis.</title><p>A <italic><tp:taxon-name><tp:taxon-name-part taxon-name-part-type="genus" reg="Mecistocephalus">Mecistocephalus</tp:taxon-name-part></tp:taxon-name></italic> species with 59 leg pairs. Head length-to-width ratio ~ 1.7, each side of clypeus with ~ 20–22 setae, clypeal ratio (areolate part/ non-areolate part) of ~ 1, plagulae with sensilla, cephalic pleurite without setae, forcipular coxosternite only with a part of short cerrus. Sternal sulcus with short branches.</p></tp:treatment-sec><tp:treatment-sec sec-type="description" id="SECID0E15AI"><title>Re-description.</title><p>Body length 74–88 mm (limited to the above samples); posterior part slightly slender. Head and forcipular segment dark red in color; remainder yellow.</p><p><bold><italic>Cephalic plate</italic></bold> (Fig. <xref ref-type="fig" rid="F7">7A</xref>): sub-rectangular, length-to-width ratio 1.7–2.1; lateral margins slightly convergent backward, the maximum width 2.65 mm; transverse suture protruded to the back edge of the cephalic plate, vertex pointed; suture line on the back side of the cephalic plate with four to six setae; dorsal cephalic plate with scattered puncta. Antennae 5.3 × as long as the head width. Apical sensilla ~ 10 μm long.</p><fig id="F7" position="float" orientation="portrait"><object-id xmlns:xlink="http://www.w3.org/1999/xlink" content-type="doi" xlink:type="simple">10.3897/zookeys.1218.130709.figure7</object-id><object-id xmlns:xlink="http://www.w3.org/1999/xlink" content-type="arpha" xlink:type="simple">62A217AD-499E-56B8-8BFF-20FD42E93FA9</object-id><label>Figure 7.</label><caption><p><italic><tp:taxon-name><tp:taxon-name-part taxon-name-part-type="genus" reg="Mecistocephalus">Mecistocephalus</tp:taxon-name-part><tp:taxon-name-part taxon-name-part-type="species" reg="smithii">smithii</tp:taxon-name-part></tp:taxon-name></italic> Pocock, 1895 (spm. <named-content xmlns:xlink="http://www.w3.org/1999/xlink" content-type="dwc:institutional_code" xlink:title="National Resource Center for Chinese Materia Medica, China Academy of Chinese Medical Sciences" xlink:href="http://grbio.org/institution/chinese-academy-traditional-medicine" xlink:type="simple">CMMI</named-content> 20191014031) <bold>A</bold> clypeus and cephalic pleurite, ventral view <bold>B</bold> anterior part of head, ventral view (maxillae removed) <bold>C</bold> cephalic plate, ventral view (maxillae removed) <bold>D</bold> mandible <bold>E</bold> maxillae, ventral view <bold>F</bold> forcipular segment, ventral view <bold>G</bold> forcipular segment, dorsal view <bold>H</bold> a part of right forcipule, ventral view. Part of areolation not drawn. Scale bars:20 μm (<bold>D</bold>), 100 μm (<bold>H</bold>); 1 mm (<bold>A−C, E−G</bold>).</p></caption><graphic xmlns:xlink="http://www.w3.org/1999/xlink" xlink:href="zookeys-1218-001_article-130709__-g007.jpg" position="float" orientation="portrait" xlink:type="simple" id="oo_1173655.jpg"><uri content-type="original_file" xlink:type="simple">https://binary.pensoft.net/fig/1173655</uri></graphic></fig><p><bold><italic>Clypeus</italic></bold> (Fig. <xref ref-type="fig" rid="F7">7B</xref>): clypeal ratio (areolate part/ non-areolate part) ~ 1; each side with 20–22 setae; the transverse suture of clypeal plagulae slightly protrude from the front cephalic plate; plagulae with groups of small sensilla localized to anterolateral corners.</p><p><bold><italic>Labrum</italic></bold> (Fig. <xref ref-type="fig" rid="F7">7B</xref>): anterior ala medial marginal ~ 1/3 of posterior ala; middle piece protrudes forward into a vertex over side pieces; posterior line of side pieces curve, convex with respect to straight anterior margin; the hair-like fringes and projections on the labral side pieces absent, the comma-shaped sclerite lateral to the labral side pieces present.</p><p><bold><italic>Cephalic pleurite</italic></bold> (Fig. <xref ref-type="fig" rid="F7">7C</xref>): spiculum present; cephalic pleurite without setae.</p><p><bold><italic>Mandible</italic></bold> (Fig. <xref ref-type="fig" rid="F7">7D</xref>): approximately seven to eleven well developed lamellae; first lamella with ~ 5 teeth; average intermediate lamella with ~ 22 teeth; basal teeth small and protruding.</p><p><bold><italic>First maxillae</italic></bold> (Fig. <xref ref-type="fig" rid="F7">7E</xref>): antero−external corners of coxosternite protruding and short; coxosternite divided by mid−longitudinal sulcus; coxal projection 1–1.2 × as wide as long, 17 setae on medial margin and clavate lappet present; telopodites 2.5–3.4 × as long as wide, clavate lappet present.</p><p><bold><italic>Second maxillae</italic></bold> (Fig. <xref ref-type="fig" rid="F7">7E</xref>): one sclerotic ridge on the middle of coxosternite with ~ 8 setigerous insulae; telopodite article I 3.33–4.5 × as long as wide, the ventral and dorsal part of interior telopodites both with four vertical setae; anterior article II with nine surrounding setae; article III 2.5–3 × as long as wide, distal end densely setose, pretarsus present.</p><p><bold><italic>Forcipular segment</italic></bold> (Fig. <xref ref-type="fig" rid="F7">7F–H</xref>): exposed part of coxosternite width-to-length radio 0.8–0.85; cerrus composed of a pair of setae on each side. Forcipular Trochanteroprefemur length-to-width radio of 1.13–1.35, two teeth present; both femur and tibia with one tooth and the former smaller than the latter; tarsungulum with one dark brown and small basal tooth; poison calyx reaching the distal part of trochanteroprefemur.</p><p><bold><italic>Leg-bearing segments</italic></bold> (Fig. <xref ref-type="fig" rid="F8">8A, B</xref>): 59 leg-bearing segments, a few sternite with sternal sulcus, almost all posterior sternite with setae; sternal sulcus of anterior segments furcate, and with short branches; the first pair of legs much smaller than the others, only one claw at the front.</p><fig id="F8" position="float" orientation="portrait"><object-id xmlns:xlink="http://www.w3.org/1999/xlink" content-type="doi" xlink:type="simple">10.3897/zookeys.1218.130709.figure8</object-id><object-id xmlns:xlink="http://www.w3.org/1999/xlink" content-type="arpha" xlink:type="simple">A4EE57C6-D06A-5C0C-B23A-3DB0B2BD8A88</object-id><label>Figure 8.</label><caption><p><italic><tp:taxon-name><tp:taxon-name-part taxon-name-part-type="genus" reg="Mecistocephalus">Mecistocephalus</tp:taxon-name-part><tp:taxon-name-part taxon-name-part-type="species" reg="smithii">smithii</tp:taxon-name-part></tp:taxon-name></italic> Pocock, 1895 (spm. <named-content xmlns:xlink="http://www.w3.org/1999/xlink" content-type="dwc:institutional_code" xlink:title="National Resource Center for Chinese Materia Medica, China Academy of Chinese Medical Sciences" xlink:href="http://grbio.org/institution/chinese-academy-traditional-medicine" xlink:type="simple">CMMI</named-content> 20191014031) <bold>A</bold> sternite of leg-bearing segment VI, ventral view <bold>B</bold> tergite of leg-bearing segments VI–VIII, dorsal view <bold>C</bold> ultimate leg-bearing segment, ventral view <bold>D</bold> ultimate leg-bearing segment, ventral view (spm. <named-content xmlns:xlink="http://www.w3.org/1999/xlink" content-type="dwc:institutional_code" xlink:title="National Resource Center for Chinese Materia Medica, China Academy of Chinese Medical Sciences" xlink:href="http://grbio.org/institution/chinese-academy-traditional-medicine" xlink:type="simple">CMMI</named-content> 20191014012) <bold>E</bold> ultimate leg-bearing segment and left leg, ventral view <bold>F</bold> ultimate leg-bearing segment, dorsal view. Scale bars: 1 mm.</p></caption><graphic xmlns:xlink="http://www.w3.org/1999/xlink" xlink:href="zookeys-1218-001_article-130709__-g008.jpg" position="float" orientation="portrait" xlink:type="simple" id="oo_1173656.jpg"><uri content-type="original_file" xlink:type="simple">https://binary.pensoft.net/fig/1173656</uri></graphic></fig><p><bold><italic>Ultimate leg-bearing segment</italic></bold> (Fig. <xref ref-type="fig" rid="F8">8C, F</xref>): posterior line of metasternite protruding no more than intermediate sternite, sandwiched between two coxopleura; each of coxopleura covered with dense pore-fields except for the ends; ultimate leg-bearing with short setae, claw absent; setae distributed in various parts of the last leg-bearing segment.</p><p><bold><italic>Postpedal segments</italic></bold> (Fig. <xref ref-type="fig" rid="F8">8C, E, F</xref>): gonopods of both males and females tapered and biarticulated.</p></tp:treatment-sec><tp:treatment-sec sec-type="remarks" id="SECID0EWFBI"><title>Remarks.</title><p>To date, within Asia, only two species of the genus <italic><tp:taxon-name><tp:taxon-name-part taxon-name-part-type="genus" reg="Mecistocephalus">Mecistocephalus</tp:taxon-name-part></tp:taxon-name></italic> possess 59 leg-bearing segments: <italic><tp:taxon-name><tp:taxon-name-part taxon-name-part-type="genus" reg="Mecistocephalus">M.</tp:taxon-name-part><tp:taxon-name-part taxon-name-part-type="species" reg="diversisternus">diversisternus</tp:taxon-name-part></tp:taxon-name></italic> Silvestri, 1919 and <italic><tp:taxon-name><tp:taxon-name-part taxon-name-part-type="genus" reg="Mecistocephalus">M.</tp:taxon-name-part><tp:taxon-name-part taxon-name-part-type="species" reg="smithii">smithii</tp:taxon-name-part></tp:taxon-name></italic> Pocock, 1895. It is noteworthy that some researchers have previously raised concerns regarding the accuracy of <italic><tp:taxon-name><tp:taxon-name-part taxon-name-part-type="genus" reg="Mecistocephalus">M.</tp:taxon-name-part><tp:taxon-name-part taxon-name-part-type="species" reg="smithii">smithii</tp:taxon-name-part></tp:taxon-name></italic> records in Japan and Taiwan, suggesting that they may represent misidentification of <italic><tp:taxon-name><tp:taxon-name-part taxon-name-part-type="genus" reg="Mecistocephalus">M.</tp:taxon-name-part><tp:taxon-name-part taxon-name-part-type="species" reg="diversisternus">diversisternus</tp:taxon-name-part></tp:taxon-name></italic> (<xref ref-type="bibr" rid="B30">Uliana et al. 2007</xref>). <italic><tp:taxon-name><tp:taxon-name-part taxon-name-part-type="genus" reg="Mecistocephalus">Mecistocephalus</tp:taxon-name-part><tp:taxon-name-part taxon-name-part-type="species" reg="smithii">smithii</tp:taxon-name-part></tp:taxon-name></italic> was originally described from “Da-laen-Saen 30 miles S.W. of Ningpo” and “Wo Lee Lake, 25 miles S. of Ningpo” in the Chinese mainland. The locality “Da-laen-Saen 30 miles S.W. of Ningpo” is very likely “Dalei Shan” near (45 km SW) Ningbo, Zhejiang (<xref ref-type="bibr" rid="B24">Schawaller and Aston 2017</xref>), while the locality of “Wo Lee Lake, 25 miles S. of Ningpo” does not match any present geographical name in Ningbo after a survey among local residents. The original account was too brief, and the true identity of <italic><tp:taxon-name><tp:taxon-name-part taxon-name-part-type="genus" reg="Mecistocephalus">M.</tp:taxon-name-part><tp:taxon-name-part taxon-name-part-type="species" reg="smithii">smithii</tp:taxon-name-part></tp:taxon-name></italic> remained unclear (<xref ref-type="bibr" rid="B30">Uliana et al. 2007</xref>).</p><p>To address this problem, we collected and examined new specimens near the type locality, as well as in other provinces. Therefore, we can confidently state that <italic><tp:taxon-name><tp:taxon-name-part taxon-name-part-type="genus" reg="Mecistocephalus">M.</tp:taxon-name-part><tp:taxon-name-part taxon-name-part-type="species" reg="smithii">smithii</tp:taxon-name-part></tp:taxon-name></italic> is a distinct species to <italic><tp:taxon-name><tp:taxon-name-part taxon-name-part-type="genus" reg="Mecistocephalus">M.</tp:taxon-name-part><tp:taxon-name-part taxon-name-part-type="species" reg="diversisternus">diversisternus</tp:taxon-name-part></tp:taxon-name></italic> and that it is present in China. The distinguishing features of <italic><tp:taxon-name><tp:taxon-name-part taxon-name-part-type="genus" reg="Mecistocephalus">M.</tp:taxon-name-part><tp:taxon-name-part taxon-name-part-type="species" reg="diversisternus">diversisternus</tp:taxon-name-part></tp:taxon-name></italic> include a limited number of clypeal setae, typically less than ten, and a sternal sulcus that lacks bifurcation. In contrast, <italic><tp:taxon-name><tp:taxon-name-part taxon-name-part-type="genus" reg="Mecistocephalus">M.</tp:taxon-name-part><tp:taxon-name-part taxon-name-part-type="species" reg="smithii">smithii</tp:taxon-name-part></tp:taxon-name></italic> has abundant setae on each side of the clypeus ranging from 20 to 22 and a bifurcate sternal sulcus with short branches.</p></tp:treatment-sec><tp:treatment-sec sec-type="distribution" id="SECID0E6JBI"><title>Distribution.</title><p>China (Zhejiang, Guangdong).</p></tp:treatment-sec><ref-list><ref id="B30"><mixed-citation xmlns:xlink="http://www.w3.org/1999/xlink" xlink:type="simple"><person-group><name name-style="western"><surname>Uliana</surname><given-names>M</given-names></name><name name-style="western"><surname>Bonato</surname><given-names>L</given-names></name><name name-style="western"><surname>Minelli</surname><given-names>A</given-names></name></person-group> (<year>2007</year>) <article-title>The <tp:taxon-name><tp:taxon-name-part taxon-name-part-type="family">Mecistocephalidae</tp:taxon-name-part></tp:taxon-name> of the Japanese and Taiwanese islands (<tp:taxon-name><tp:taxon-name-part taxon-name-part-type="class">Chilopoda</tp:taxon-name-part></tp:taxon-name>: <tp:taxon-name><tp:taxon-name-part taxon-name-part-type="order">Geophilomorpha</tp:taxon-name-part></tp:taxon-name>).</article-title><source>Zootaxa</source><volume>1396</volume>: <fpage>56</fpage>–<lpage>59</lpage>. <ext-link xlink:href="10.11646/zootaxa.1396.1.1" ext-link-type="doi" xlink:type="simple">https://doi.org/10.11646/zootaxa.1396.1.1</ext-link></mixed-citation></ref><ref id="B24"><mixed-citation xmlns:xlink="http://www.w3.org/1999/xlink" xlink:type="simple"><person-group><name name-style="western"><surname>Schawaller</surname><given-names>W</given-names></name><name name-style="western"><surname>Aston</surname><given-names>P</given-names></name></person-group> (<year>2017</year>) <article-title>Two new species of the genus <italic><tp:taxon-name><tp:taxon-name-part taxon-name-part-type="genus">Laena</tp:taxon-name-part></tp:taxon-name></italic> Dejean (<tp:taxon-name><tp:taxon-name-part taxon-name-part-type="order">Coleoptera</tp:taxon-name-part></tp:taxon-name>: <tp:taxon-name><tp:taxon-name-part taxon-name-part-type="family">Tenebrionidae</tp:taxon-name-part></tp:taxon-name>: <tp:taxon-name><tp:taxon-name-part taxon-name-part-type="subfamily">Lagriinae</tp:taxon-name-part></tp:taxon-name>) from Hong Kong.</article-title><source>Zootaxa</source><volume>4344</volume>(<issue>1</issue>): <fpage>169</fpage>–<lpage>173</lpage>. <ext-link xlink:href="10.11646/zootaxa.4344.1.10" ext-link-type="doi" xlink:type="simple">https://doi.org/10.11646/zootaxa.4344.1.10</ext-link></mixed-citation></ref></ref-list></tp:taxon-treatment>
